# Supplementary material for: A comparative UPLC-orbitrap-MS-based metabolite profiling of three Pelargonium species cultivated in Egypt
Source: Sci Rep. 2024 Oct 1;14:22765. doi: 10.1038/s41598-024-72153-0 (PMC11445532; doi:10.1038/s41598-024-72153-0)
Supplement: Supplementary file 1 — Supplementary Information 1. [file 41598_2024_72153_MOESM1_ESM.xlsx]

## Sheet: Supplemental Data Set 1
Supplemental Data Set 1. Metabolite data report for the compounds analyzed by LC/MS in this study.
1	Level	Aspect	Information	Fill in
2	general aspect	Type of metabolome analysis	targeted metabolite analysis	FALSE
3			non-targeted metabolite class scale profiling	TRUE
4			non-targeted metabolome scale profiling	TRUE
5			non-targeted finger printing of mass features	FALSE
6		Type of quantification	absolute or relative quantification	Relative quantification
7		Type of reference samples	chemcially defined	NO
8			biologically defined	YES
9		Type of replication	analytical (same analytical sample preparation)	0
10			technological (same biological preparation)	0
11			biological (same experimental condition)	3
12			full experiment	9
13		Type of technology	reference publication	Scientific reports reference style
14		Sample preparation	method of sample preparation	Methanol extraction
15			method of chromatography/separation	UPLC
16			method of ionization	ESI
17			method of detection	MS
18	metabolite/mass feature	Metabolite	metabolite name	see below
19			metabolite sum formula	see below
20			metabolite structure and public source of metabolite identifier	see below
21		Identification	identification process	see below
22			by authentic mass isotopomer added to one or all biological sample(s)	FALSE
23			by authentic reference compound within a co-processed reference mixture	TRUE
25			reference library	TRUE
27			type of mass spectrum	Orbitrap
29		Quantification	type of quantification	relative peak area
31		Validity testing	Recovery testing (chemical analog)	NO
33			Recovery testing (internally added mass isotopomer)	NO
35			Recovery testing (mixture of most divergent samples from the experiment)	NO
37			Test for linear range	NO
39			Limit of quantification (LOQ)	NO
41			Limit of detection (LOD)	NO
	A	B	C	D	E	F	G	H	I	J	K	L	M	N	O	P	Q	R	S	T	U	W
1
2	Experiment title:	A Comparative UPLC-Orbitrap-MS-based Metabolite Profiling of Three Pelargonium Species Cultivated in Egypt
3	Organism/Plant species:	Pelargonium Species
4	Organ/tissue:	leaf
5	Analytical tool:	LC-MS
6
7	Peak no.- number referenced back to the main text
8	Ret . Time- Retention time, in minutes (difference in Ret.Time between ES(+) and ES(-) modes was less than 0.15 minutes)
9	Putative Name- putative identification of the metabolite
10	Found m/z- mass detected in the experiment
11	Mol. Formula- molecular formula of the metabolite
12	m/z error (ppm)- difference between theoretical and found m/z values in ppm
13	MSMS fragments- fragments, obtained from the ion (M-H)- or (M+H)+
14	Identification level (A; B; C)- (A) standard; (B) MS/MS databases; (C) Literature data (Isolated or detected)
15
16	Metabolite no.	Ret. Time	Putative metabolite name	m/z	Adduct type	m/zOther mode	Adduct type Other mode	Metabolite Class	Mol formula	Ms/Ms fragments (Intensity)	Mass Error (ppm)	Identification level (A-D)	Species detected before	P. graveolens (relative peak area)			P. denticulatum (relative peak area)			P. fragrans (relative peak area)
17	Metabolites annotated from the 80% ethanol extracts													P. graveolens 1	P. graveolens 2	P. graveolens 3	P. denticulatum 1	P. denticulatum 2	P. denticulatum 3	P. fragrans 1	P. fragrans 2	P. fragrans 3
18	1	0.54	Lysine	147.113	[M+H]+			Amino acid	C6H14N2O2	84.0891 (100), 97.0166 (21), 106.0059 (5), 130.0922 (6)	-0.044	A		4027561	3763678	3817737	16149437	16286959	15773295	13507563	12620660	12339912
19	2	0.6	Arginine	175.119	[M+H]+			Amino acid	C6H14N4O2	70.0794 (100), 116.0791 (10)	-0.192	A		29947303	28415474	29980887	204386550	216874643	212249261	219362287	257780100	198668330
20	3	0.61	Tartaric acid	149.009	[M-H]-			Organic acid	C4H6O6	87.0182 (61), 105.0289 (3), 131.0048 (2)	0.876	C	Pelargonium sidoides	191141357	197631571	200533645	2138087675	2405545203	2192792063	572212261	551440074	560316194
21	4	0.62	Mucic acid	209.025	[M-H]-			Organic acid	C6H10O8	85.0396 (100), 133.0139 (13), 153.2296 (2), 165.6097 (2), 191.0233 (7)	2.757	B		84727786	80316509	83281232	264819523	276952560	269778144	374290589	391416202	382586858
22	5	0.64	Threonic acid	135.027	[M-H]-			Organic acid	C4H8O5	55.6592 (3), 73.0058 (35), 91.0156 (5), 99.0565 (3)	0.594	B		211017558	204598216	220133042	386259256	433158843	389259141	525102493	548140420	536277639
23	6	0.65	Glutamine	147.077	[M+H]+			Amino acid	C5H10N2O3	56.0594 (12), 84.0463 (100), 102.0551 (12), 130.0437 (80)	-0.109	A		15746766	15539049	16245584	129896755	126024756	131613876	21959776	21167270	20775467
24	7	0.65	Xylonic acid	165.04	[M-H]-			Organic acid	C5H10O6	75.0199 (100), 85.0378 (2), 129.0277 (3), 147.0387 (3)	0.466	B		99535134	89656791	96237539	202568241	230941523	219429530	391118163	412397460	396395551
25	8	0.66	Gluconic acid/Galactonic acid	195.153	[M-H]-			Organic acid	C6H12O7	133.0185 (5), 151.0213 (45), 177.0589 (16)	2.568	B		132168715	124091683	126212879	71537486	77138466	74800138	224592322	238569439	235846698
26	9	0.66	Valine	118.086	[M+H]+			Amino acid	C5H11NO2	55.9482 (20), 59.0063 (46), 69.0032 (9), 72.9472 (52), 100.0257 (100)	-0.074	A		423810425	429803499	466710539	481035454	468137814	468008297	414456059	395783884	406233499
27	10	0.71	Proline	116.071	[M+H]+			Amino acid	C5H9NO2	70.0673 (100)	0.075	A		488105188	459619012	479603183	267682695	271192444	252992987	413684008	391418534	421608088
28	11	0.71	Quinic acid	191.055	[M-H]-			Organic acid	C7H12O6	129.0274 (3), 147.0561 (4), 173.0252 (100)	1.521	A		11996039	11406859	11762860	7497914	8399703	7851423	438717538	397437610	414776507
29	12	0.72	Glucuronic acid/Galacturonic acid	193.035	[M-H]-			Organic acid	C6H10O7	131.0341 (100), 139.7971 (9), 175.0294 (21)	0.541	B		8855979	11802663	12235619	20708875	25648507	21734551	65803757	64992194	63271540
30	13	0.73	Fumaric acid	115.003	[M-H]-			Organic acid	C4H4O4	53.0893 (2), 71.0181 (2), 97.9374 (21)	0.131	A		15239870	15706094	16973440	25879824	28253664	25688822	126462508	121931240	115416377
31	14	0.73	Malic acid	133.007	[M-H]-			Organic acid	C4H6O5	71.0157 (100), 89.0273 (6), 115.3959 (6)	0.002	B		329723909	326623036	350113497	550465544	577028108	545595603	2500897416	2553294271	2383286637
32	15	0.73	Shikimic Acid	173.045	[M-H]-			Organic acid	C7H10O5	93.0336 (100), 111.0162 (11)	2.456	B		66111727	65857573	70271626	32072089	32885889	32389120	189116168	194190257	191069532
33	16	1.18	Galloyl hexoside	331.073	[M-H]-			Phenolic compound	C13H16O10	125.4273 (41), 169.9197 (100)	2.159	C	Pelargonium graveolens	569851	412493	524694	731692	1368364	2544193	35953906	39203571	44429655
34	17	1.31	Iso/Citric acid	191.019	[M-H]-			Organic acid	C6H8O7	111.0970 (13), 129.0332 (5), 147.0871 (4), 155.0195 (7), 173.2935 (100)	-1.672	A		47025603	47159759	47707200	189041759	197139467	196792217	1599769329	1621550643	1614747984
35	18	1.45	5-oxo-L-proline	130.05	[M+H]+			Amino acid	C5H7NO3	84.0649 (100)	0.112	B		248621707	250297752	251879099	542374183	525826637	530611879	416891944	436544479	428133072
36	19	1.7	Succinic acid	117.018	[M-H]-			Organic acid	C4H6O4	55.3956 (2), 73.0639 (10), 99.9137 (100)	0.041	A		33233692	35596218	35646910	34059744	34699004	34799469	151397788	155038521	154571007
37	20	2.6	Adenosine	268.104	[M+H]+			Nucleoside	C10H13N5O4	136.1287 (100)	-0.512	A		32854525	34263452	33436618	222265362	230298615	225621650	370854815	381043494	377728152
38	21	2.6	Mucic acid O-gallate	361.033	[M-H]-			Organic acid	C13H14O12	125.0943 (65), 169.0349 (100), 209.9485 (20)	-1.374	B		124105	128578	165762	0	8331	9827	20369606	21287320	20938555
39	22	2.6	Pyrogallol	125.023	[M-H]-			Phenolic compound	C6H6O3	69.0849 (24), 78.9635 (100)	0.635	B		27430501	29946366	30625421	9551121	9543846	10737628	518169513	531590247	519120165
40	23	2.6	Trihydroxy benzoic acid (Gallic acid)	169.013	[M-H]-			Phenolic compound	C7H6O5	69.0359 (17), 79.0265 (5), 125.0237 (100)	2.191	C	Pelargonium sidoides	118244136	124400154	121233303	37321967	38173538	38737630	2032082438	2051636946	2022093619
41	24	2.71	Guanosine	282.085	[M-H]-			Nucleoside	C10H13N5O5	150.0277 (100)	-0.034	B		5954781	6052895	6093382	13118981	13546244	13602793	14549806	15242697	15289368
42	25	3.03	Leonuriside A	331.104	[M-H]-			Flavonoid glycoside	C14H20O9	139.0453 (5), 169.0182 (30)	1.311	B		10199907	10946740	10558142	81152549	82160049	81410944	17216556	17388071	17906406
43	26	3.12	Epi/Gallocatechin-O-glucuronide	481.1	[M-H]-			Flavonoid glycoside	C21H22O13	125.0291 (12), 179.0277 (2), 219.0676 (4), 261.0286 (2), 305.0657 (100)	1.281	B		187396	409718	174831	321550	333326	333697	59875754	60439488	61923070
44	27	3.17	Mucic acid lactone-O-gallate	343.068	[M-H]-			Organic acid	C13H12O11	125.0212 (33), 169.0175 (100), 191.0629 (19)	2.795	B		33806	62318	95752	214931	976113	820412	324195288	339649525	352983521
45	28	3.17	Phenylalanine	166.086	[M+H]+	164.071	[M-H]-	Amino acid	C9H11NO2	91.0595 (8), 95.0524 (9), 103.0588 (52), 120.0859 (100)	0.597	A		1241279874	1292746686	1289578309	1868400275	1877894585	1852219291	1497243789	1430392560	1442200431
46	29	3.23	Epi/Gallocatechin	305.072	[M-H]-			Flavonoid	C15H14O7	125.0261 (100), 179.0374 (18), 205.0422 (22), 219.0714 (17), 245.0783 (50), 289.0721 (6)	1.51	C	Pelargonium graveolens	8336782	7919255	7893238	235457522	233130392	232458068	466497227	479519304	488266934
47	30	3.33	Epi/Gallocatechin-epi/gallocatechin	609.127	[M-H]-			Flavonoid	C30H26O14	305.0745 (70), 423.0782 (100), 441.0146 (49), 473.0148 (4), 541.0451 (7), 591.1266 (13)	-2.632	C	Pelargonium graveolens	351526	410417	366221	23870213	25351865	25684068	36752559	36632713	38092974
48	31	3.34	Glutaric acid	131.034	[M-H]-			Organic acid	C5H8O4	69.0323 (3), 87.0455 (100), 113.0239 (6)	0.165	B		15060878	17534951	17409144	44353443	47253522	46607988	44868960	47060841	46755294
49	32	3.38	Caffeoyl tartaric acid	311.135	[M-H]-			Phenolic acid	C13H12O9	149.0287 (100), 179.0624 (64)	0.786	B		11690039	11694455	12026769	95432190	98250129	96134554	15691886	15802488	15434840
50	33	3.53	Dihydroxy coumarin hexoside	339.072	[M-H]-	341.087	[M+H]+	Coumarin	C15H16O9	97.0158 (2), 133.0371 (45), 149.0122 (4), 159.0648 (12), 177.0251 (24)	1.302	B		2574582	2590723	2575534	30285446	30178700	29741850	1594218	1922368	2286049
51	34	3.56	Dihydroxy benzoic acid-O-hexoside	315.076	[M-H]-			Phenolic acid	C13H16O9	153.0074 (80)	1.431	B		603980290	634239629	623619520	1725408554	1692869075	1682874886	443122745	420176574	458358472
52	35	3.6	Epi/Gallocatechin-epi/catechin	593.131	[M-H]-			Flavonoid	C30H26O13	177.0295 (12), 289.0657 (13), 303.0582 (6), 407.0932 (16), 467.1085 (25), 425.0973 (15)	-2.73	B		0	16095	0	459006	442694	622977	1995881	2103134	2031219
53	36	3.64	Pantothenic acid	218.103	[M-H]-			Vitamin	C9H17NO5	72.0147 (3), 88.0491 (100), 99.0425 (14), 146.0725 (61)	1.609	A		5743890	6050800	5888703	16083807	16228037	16818677	39127641	39222344	39237530
54	37	3.72	Dihydroxy benzoic acid (Protocatechuic acid)	153.018	[M-H]-			Phenolic acid	C7H6O4	109.0372 (100)	1.469	C	Pelargonium sidoides	12749409	12726195	13087261	7434658	7924326	7696783	3070677	3193861	3236305
55	38	3.88	Hydroxy benzoic acid	137.024	[M-H]-			Phenolic acid	C7H6O3	75.0193 (44), 93.0039 (100)	0.089	B		7488580	7466426	7514902	18948574	19228331	19985218	3424679	3256267	3673927
56	39	3.94	Methyl O-galloyl-hexoside	345.107	[M-H]-			Phenolic compound	C14H18O10	125.0286 (3), 169.0172 (7), 183.0329 (100)	1.357	B		19982873	20934001	20844483	63050525	68501548	66278532	6345831	6305487	6223909
57	40	4.05	Galloyl prodelphinidin B1/B2	761.137	[M-H]-			Phenolic compound	C37H30O18	305.0791 (57), 42.0712 (100), 441.0789 (47), 591.1233 (39), 609.1375 (66)	2.706	B		0	8786	0	18387	21937	14908	4592114	4522445	4498125
58	41	4.13	Dihydroxy cinnamic acid	179.034	[M-H]-			Phenolic acid	C9H8O4	135.0409 (54), 161.0242 (7)	0.385	B		24702533	25278352	24818154	186494192	188695799	186722253	2648942	2720744	3329645
59	42	4.15	Mucic acid lactone-di-O-gallate	495.088	[M-H]-			Organic acid	C20H16O15	125.0242 (6), 169.0124 (100), 191.0468 (12), 343.0719 (43)	-3.316	B		241797	195572	187552	906930	742830	849267	1024605520	1441487378	1013124138
60	43	4.19	Adipic acid	145.05	[M-H]-			Organic acid	C6H10O4	83.0562 (26), 101.0643 (100), 127.0441 (4)	0.115	B		17946338	17690703	18513955	24807677	23306809	25596605	9744696	12491681	9728757
61	44	4.2	Tryptophan	203.082	[M-H]-			Amino acid	C11H12N2O2	116.0586 (100), 130.0739 (4)	-0.231	A		11792063	12692727	12346209	37501681	37774294	36187645	22857960	22904095	23480034
62	45	4.23	Iso/Salicin	285.062	[M-H]-			Glycoside	C13H18O7	93.0351 (2), 107.0496 (90), 123.0481 (34)	1.331	B		6573556	6615458	6530849	10122216	10068531	10069025	1633045	1524021	1560826
63	46	4.27	Hydroxy methoxy benzoic acid-O-hexoside	329.088	[M-H]-			Phenolic acid	C14H18O9	59.0156 (100), 109.0271 (8), 123.0435 (24), 167.0327 (88)	1.491	B		10745757	9853761	9882134	28865945	30136726	29634999	2488304	2332852	2255076
64	47	4.29	O-Caffeoyl hexoside	341.088	[M-H]-			Phenolic compound	C15H18O9	161.0259 (6), 179.0817 (100)	1.233	B		7869281	7824695	8070650	82932089	85827167	86046849	4318238	4387972	4408127
65	48	4.33	Dihydroxy coumarin	177.019	[M-H]-			Coumarin	C9H6O4	97.0141 (13), 133.0257 (3), 149.0053 (60), 159.1227 (6)	-0.481	B		10422568	10586103	9994724	8894298	8417748	8222435	1247512	1272423	1203833
66	49	4.45	Epi/Catechin hexoside	451.125	[M-H]-			Flavonoid	C21H24O11	204.0764 (5), 277.0634 (15), 289.0721 (100)	1.338	B		8256	9045	0	1346314	1402880	1374112	39924993	41198035	41081969
67	50	4.51	Syringic acid O-hexosyl ester	359.099	[M-H]-			Phenolic acid	C15H20O10	122.0436 (12), 153.0543 (13), 197.0763 (100)	-1.599	B		1707314	1748554	1724578	3305711	3658720	4948900	36353150	36102161	35502232
68	51	4.63	Hydroxy coumarin (Umbelliferone)	161.045	[M-H]-	163.039	[M+H]+	Coumarin	C9H6O3	115.0221 (12), 117.0563 (33), 133.0247 (70), 143.0002 (21)	-2.013	C	Pelargonium fragrans	16628235	35342244	40680553	1329218	3648888	4114900	691045	5983372	4355637
69	52	4.66	Sinapoyl hexoside	385.078	[M-H]-			Phenolic compound	C17H22O10	208.0484 (25), 223.0628 (100)	1.802	B		36279264	19879475	35705838	163514555	170759857	169237286	5757018	9442770	9190752
70	53	4.69	Di-O-galloyl quinic acid	495.079	[M-H]-			Phenolic acid	C21H20O14	125.0243 (4), 169.0164 (92), 191.0604 (60), 343.0809 (100)	2.481	B		30770	8083	11692	16846	15815	17497	121207619	122847274	120186098
71	54	4.73	Di-O-galloyl hexoside	483.079	[M-H]-			Phenolic compound	C20H20O14	125.0216 (11), 169.0174 (82), 313.0639 (15)	3.474	B		1858565	1926459	1884878	3161412	3305932	3189157	99333499	99844244	102795636
72	55	4.73	O-Caffeoyl dihydroxy phenyl lactic acid	359.092	[M-H]-			Phenolic acid	C18H16O8	135.0225 (12), 161.0858 (3), 179.0344 (60), 197.1227 (45)	0.916	B		1881516	1969839	1998362	28899028	29406868	29259904	24022	37431	58503
73	56	4.77	Darendoside A	431.156	[M-H]-			Flavonoid glycoside	C19H28O11	119.0254 (13), 137.1417 (5), 299.1503 (33)	-1.532	B		9512390	9784230	9661217	4674998	4392547	4286797	139272	208233	164004
74	57	4.86	O-Caffeoyl hexoside isomer 1	341.088	[M-H]-			Phenolic compound	C15H18O9	161.0447 (14), 179.0639 (100)	0.243	B		5537253	5559626	5706711	20298472	20799226	20172245	4470996	4429860	4578425
75	58	4.9	O-Caffeoyl quinic acid	353.068	[M-H]-			Phenolic acid	C16H18O9	179.0287 (75), 191.0576 (44)	3.771	A		41795683	42808694	39525061	42471996	39044565	40052315	15030531	14964065	15021452
76	59	4.93	Methyl gallate	183.028	[M-H]-			Phenolic compound	C8H8O5	125.0257 (24), 169.0433 (40)	-2.512	B		52086069	53890580	53937509	606662866	604433707	568031641	8148364990	7918414827	7826601608
77	60	4.97	Epi/Catechin	289.072	[M-H]-			Flavonoid	C15H14O6	179.0325 (15), 205.0524 (25), 245.0714 (54)	1.124	B		315782	287715	342784	10844208	10557544	9890782	37651038	36652715	37683495
78	61	5	Crosatoside B	445.172	[M-H]-			Phenolic compound	C20H30O11	119.0305 (4), 137.0448 (12), 299.0562 (7)	1.342	B		5023583	5192390	5074792	13402511	13958511	13365766	262580	169628	247129
79	62	5.04	Coumarin	147.044	[M+H]+			Coumarin	C9H6O2	103.0446 (5), 119.0585 (11), 129.0135 (6)	-2.849	B		15111975	15673969	15554489	12693933	12735765	12676019	12932101	13219698	13295754
80	63	5.04	p-Coumaroyl hexoside	325.093	[M-H]-			Phenolic compound	C15H18O8	101.0662 (3), 119.0148 (12), 163.0121 (60)	1.346	C	Pelargonium graveolens	120313648	123775416	121226549	73736213	75275118	75799084	125024424	127675199	123700228
81	64	5.04	Hydroxy cinnamic acid	163.039	[M-H]-			Phenolic acid	C9H8O3	119.0257 (100)	0.259	B		10763241	11162839	10811236	15759310	16539336	14867359	26831024	26336866	25943535
82	65	5.07	Phlorisobutyrophenone-hexoside	357.12	[M-H]-			Phenolic compound	C16H22O9	149.0127 (3), 163.0362 (5), 177.0466 (12), 195.0529 (65)	1.311	B		26922409	27166607	26941124	27435184	27954355	27343398	12248678	12546877	12740842
83	66	5.2	O-Caffeoyl quinic acid isomer	353.068	[M-H]-			Phenolic acid	C16H18O9	179.0294 (90), 191.0663 (15)	1.788	B		26346667	26733662	26638890	39900409	39802537	39551770	10932319	11202353	11633885
84	67	5.21	Pimelic acid	159.065	[M-H]-			Organic acid	C7H12O4	97.0241 (4), 115.0312 (65), 141.0344 (12)	0.385	B		21376169	21563632	21629737	58325116	58975553	56302916	2385764	2530538	2410857
85	68	5.27	Tri-O-galloyl hexoside	635.09	[M-H]-			Phenolic compound	C27H24O18	125.0239 (3), 169.0166 (33), 313.0591 (6), 483.0807 (7)	2.692	B		459350	465617	489855	623025	846620	670479	55627891	53170737	53414625
86	69	5.3	Comososide	327.109	[M-H]-			Phenolic compound	C16H24O7	71.0227 (4), 89.0437 (15), 101.0423 (3), 161.0672 (6), 109.0324 (42), 123.0223 (56), 137.1068 (33), 165.1116 (6)	3.914	B		98029296	102969877	100886471	132867008	135729987	129594319	2514258	2703959	2813327
87	70	5.31	Feruloyl tartaric acid	325.057	[M-H]-			Phenolic acid	C14H14O9	149.0148 (11), 193.0582 (100)	2.536	B		12061898	12449909	12104843	87662694	89340863	87968922	4781368	4930747	5144455
88	71	5.45	Dihydroxy methoxy coumarin hexoside (Fraxin)	369.083	[M-H]-			Coumarin	C16H18O10	127.0223 (3), 145.0393 (4), 163.0411 (16), 177.0433 (33), 179.0568 (4), 189.0525 (34), 207.0704 (44)	1.153	C	Pelargonium sidoides	19000787	20058598	19979188	54714736	57082513	57153184	4009129	3598760	33549653
89	72	5.46	O-Caffeoyl hexoside isomer 2	341.088	[M-H]-			Phenolic compound	C15H18O9	161.0226 (75), 179.0785 (100)	1.543	B		583451	520026	607311	19110831	19435732	19026451	1579489	1775087	1661294
90	73	5.53	Corilagin	633.075	[M-H]-			Phenolic compound	C27H22O18	125.0357 (2), 169.0184 (12), 301.0012 (37), 463.0594 (9), 615.0711 (4)	1.437	B		619195	655512	599473	80204	136116	117001	2678142845	2741836899	2744399520
91	74	5.55	Dihydroxy methoxy coumarin (Fraxetin)	207.029	[M-H]-			Coumarin	C10H8O5	127.0222 (3), 145.0482 (12), 163.0072 (56), 177.0552 (45), 179.0202 (5), 189.0109 (6)	-2.124	C	Pelargonium sidoides	239737	216434	186916	1553651	1441547	1388584	55557459	55740699	55144268
92	75	5.73	Epi/Gallocatechin gallate ([2R,3S]-epigallocatechin-3-gallate)	457.078	[M-H]-			Flavonoid	C22H18O11	125.0284 (24), 169.0116 (100), 305.0796 (9)	-2.146	C	Pelargonium sidoides	730901	717522	1167494	10134483	11051275	10541367	22062254	22225668	21907895
93	76	5.73	p-Coumaroyl dihydroxy phenyl lactic acid	343.083	[M-H]-			Phenolic acid	C18H16O7	163.0465 (12), 197.0067 (100)	0.786	B		3056926	3097794	3257673	20244792	21161806	20426832	19025	25286	53749
94	77	5.74	Tri-O-galloyl hexoside isomer	635.09	[M-H]-			Phenolic compound	C27H24O18	125.0217 (1), 169.0123 (11), 313.0635 (4), 483.0654 (6)	-1.652	B		580299	612598	587297	662485	760582	719289	106479957	112410957	117068928
95	78	5.75	Isookanin-O-hexoside	449.11	[M-H]-			Flavonoid	C21H22O11	107.0532 (2), 125.0297 (45), 151.0074 (6), 243.0769 (6), 259.0673 (64), 287.0696 (100)	1.442	B		40377477	40829981	41619250	128414556	129663710	124870313	156680634	158308537	153443497
96	79	5.78	Ellagic acid hexoside	463.053	[M-H]-			Phenolic acid	C20H16O13	169.0151 (2), 301.0054 (100)	3.311	B		80350	47212	77990	44566	49513	49630	36058015	38100179	37489035
97	80	6.01	Heterophylliin A	785.086	[M-H]-			Flavonoid glycoside	C34H26O22	125.0322 (6), 169.0196 (12), 301.0087 (50), 463.0568 (7), 651.0663 (8)	2.531	B		0	0	0	0	0	0	118850016	113346143	115668732
98	81	6.02	p-Coumaroyl quinic acid	337.057	[M-H]-			Phenolic acid	C16H18O8	163.0456 (100), 191.0326 (19)	2.031	A		7336006	7504274	7402055	16059529	15907005	15929334	761911	677744	662619
99	82	6.1	Myricetin-O-hexosyl-deoxyhexoside	625.142	[M-H]-	627.155	[M+H]+	Flavonoid	C27H30O17	179.0039 (2), 316.0294 (35), 317.0363 (8)	2.678	C	Pelargonium graveolens	6841783	7484466	6822599	12543046	12970260	13008843	4000352	3749486	4082159
100	83	6.15	Quercetin-O-hexosyl-deoxyhexosyl-deoxyhexoside	755.206	[M-H]-			Flavonoid	C33H40O20	121.0179 (2), 151.0427 (68), 179.0059 (100), 300.0321 (3), 301.1253 (4)	2.622	B		0	9347	10582	38724	122622	48295	252918882	247781326	251219755
101	84	6.17	Mucic acid lactone methyl ester-O-gallate	357.062	[M-H]-			Organic acid	C14H14O11	125.0181 (4), 169.0011 (100), 191.0232 (10), 343.0691 (13)	-1.324	B		1774585	1794585	1758695	1848529	3342303	3595824	3064215	56211482	57349734
102	85	6.21	Quercetin-O-hexosyl-hexoside	625.142	[M-H]-			Flavonoid	C27H30O17	121.0361 (1), 151.0242 (33), 179.0151 (100), 300.0194 (2), 301.0276 (1)	2.543	B		165535828	168490886	164439742	427852083	440563546	443975414	12510836	12643844	12695848
103	86	6.31	Quercetin-O-hexoside O-hexoside	625.142	[M-H]-			Flavonoid	C27H30O17	151.0048 (44), 179.0232 (65), 300.0206 (1), 301.0329 (2), 463.0921 (27)	-2.528	B		5737639	5480466	5795755	13756439	15061216	14053825	546450	644336	718442
104	87	6.35	Myricetin-O-hexoside	479.084	[M-H]-			Flavonoid	C21H20O13	61.9927 (5), 179.0083 (4), 316.0241 (100), 317.0353 (16)	0.661	C	Pelargonium graveolens	121231898	119482172	121798597	448444772	451172929	463535967	55995142	56137422	53364083
105	88	6.37	Di-O-methyl mucic acid lactone-O-gallate	371.099	[M-H]-			Organic acid	C15H16O11	125.0257 (3), 169.0913 (100), 191.0657 (2), 357.0461 (2)	-2.107	B		24369845	25793735	24623949	108611200	108534824	105623496	4204834	4036129	4280535
106	89	6.37	Luteolin-C-hexoside (Iso Orientin/Orientin)	447.095	[M-H]-			Flavonoid	C21H20O11	133.0334 (2), 175.0277 (12), 267.0502 (10), 284.0372 (3), 285.0431 (6), 327.0582 (100), 357.0692 (32)	3.494	C	Pelargonium sidoides	373123	456543	1156283	144187	39914	39464	217127112	223292197	227525591
107	90	6.43	Quercetin O-hexoside O-pentoside	595.133	[M-H]-			Flavonoid	C26H28O16	151.0235 (2), 179.0005 (3), 300.0344 (60), 301.0469 (10), 433.0678 (3), 463.0957 (4)	2.62	C	Pelargonium graveolens	461697826	481490010	456865571	406559211	417305603	422947313	1840008	1941195	2023937
108	91	6.48	Ethyl gallate	197.045	[M-H]-			Phenolic compound	C9H10O5	125.0339 (9), 169.0113 (100)	0.52	B		86719577	86219104	86376847	348998	286312	274564	214065	192864	203711
109	92	6.54	Hydroxy methoxy benzoic acid	167.034	[M-H]-			Phenolic acid	C8H8O4	108.0067 (12), 123.0147 (100), 152.0461 (4)	0.275	B		10254294	10454294	11270581	10664807	3186865	3213677	3533300	4737577	5161199
110	93	6.54	Taxifolin-O-hexosyl-deoxyhexoside	611.14	[M-H]-			Flavonoid	C27H32O16	151.0094 (2), 179.0062 (3), 303.0424 (40)	2.513	B	Pelargonium sidoides	866903	882470	851329	3387051	3388632	177894	2653970	2751205	2621998
111	94	6.55	Kaempferol-O-hexosyl-deoxyhexosyl-deoxyhexoside	739.212	[M-H]-			Flavonoid	C33H40O19	229.4457 (5), 243.0139 (2), 257.0261 (2), 284.0387 (100), 285.0409 (33)	2.59	B		61760	17764	60107	149408	0	22129	152715303	150395823	154613790
112	95	6.57	Tetra-O-galloyl hexoside	787.101	[M-H]-			Phenolic compound	C34H28O22	169.0116 (16), 465.0782 (32), 483.0668 (12), 617.0772 (100), 635.0706 (75)	2.047	B		5548895	6179240	5763438	9256848	9444192	9096312	47794925	49301698	50973316
113	96	6.64	Isorhamnetin-O-hexosyl-deoxyhexosyl-deoxyhexoside	769.221	[M-H]-			Flavonoid	C34H42O20	67.9528 (4), 68.4829 (5), 68.6332 (4), 86.0219 (5), 91.9262 (5), 138.4329 (5), 177.4088 (6), 305.2992 (6), 314.0429 (100), 315.0578 (19)	1.898	B		12209	0	11759	111303	59240	95794	24284618	25716056	23811420
114	97	6.64	Suberic acid	173.081	[M-H]-			Organic acid	C8H14O4	111.0106 (6), 129.0009 (100), 155.0261 (22)	0.405	B		13656189	13939705	14043530	12466037	12655390	12760220	13772997	14563769	13904186
115	98	6.73	Myricetin-O-pentoside	449.073	[M-H]-	451.087	[M+H]+	Flavonoid	C20H18O12	151.0022 (1), 179.0052 (3), 242.0245 (1), 316.0414 (100), 317.0112 (7)	2.823	C	Pelargonium graveolens	40003713	40534750	38340862	67387625	75391560	71416961	25185010	25674888	25684161
116	99	6.81	Quercetin-O-hexosyl-deoxyhexoside	609.149	[M-H]-	611.161	[M+H]+	Flavonoid	C27H30O16	151.0051 (12), 179.0008 (5), 300.0356 (90), 301.0409 (40)	1.919	C	Pelargonium graveolens	178004940	178789521	182208320	315393894	329893451	320656934	111784158	114868844	105118748
117	100	6.87	Myricetin-O-deoxyhexoside	463.089	[M-H]-	465.095	[M+H]+	Flavonoid	C21H20O12	151.0013 (1), 179.0201 (2), 316.0148 (100), 317.0321 (12)	1.578	C	Pelargonium graveolens	236415075	251514501	249424996	425841249	462995484	454258779	6707593	6865853	6300345
118	101	6.89	Ellagic acid	300.999	[M-H]-			Phenolic acid	C14H6O8	185.0272 (5), 229.0125 (7), 257.0175 (4)	1.126	B		7528011	7591792	7214872	1908141	2006311	2233003	1118518664	1072999776	1099325996
119	102	6.91	Apigenin-C-hexoside	431.099	[M-H]-	433.113	[M+H]+	Flavonoid	C21H20O10	269.0574 (6), 311.0601 (100), 341.0739 (29)	3.727	B		894011	763392	796166	382950	358447	546889	1413655568	1363289720	1339178849
120	103	6.95	Quercetin-O-hexoside	463.089	[M-H]-			Flavonoid	C21H20O12	121.0178 (5), 151.0037 (4), 179.0082 (1), 300.0441 (65), 301.0285 (90)	-1.543	C	Pelargonium graveolens	413909323	388068978	427560876	257498275	243863979	259350096	145140281	145776417	134122891
121	104	6.98	Kaempferol-O-hexoside O-pentoside	579.136	[M-H]-			Flavonoid	C26H28O15	151.0073 (1), 211.0146 (1), 243.0459 (2), 284.0316 (80), 285.0437 (18), 447.0967 (2)	0.887	B		36703268	36589822	38283711	80066095	79653318	82255922	752468	390121	276944
122	105	7.04	Quercetin-O-hexoside isomer	463.089	[M-H]-			Flavonoid	C21H20O12	121.0281 (4), 151.0002 (4), 179.0712 (2), 300.0387 (70), 301.0004 (100)	1.212	C	Pelargonium graveolens	525042699	524474349	533969522	596373268	617593082	621516073	236704467	228287909	234714620
123	106	7.09	Kaempferol galloyl hexoside	599.106	[M-H]-			Phenolic compound	C28H24O15	125.0298 (2), 169.0169 (25), 229.0547 (2), 243.0458 (2), 257.0377 (1), 285.0684 (23), 437.0134 (12)	-1.495	B		29060	44745	13592	499846	576165	520762	196629892	2083443	1862108
124	107	7.1	Luteolin-O-hexoside	447.094	[M-H]-			Flavonoid	C21H20O11	133.2287 (1), 175.0481 (3), 199.0275 (1), 217.0365 (2), 241.0139 (5), 284.0395 (25), 285.0498 (100)	1.352	B		8068452	9406337	7846592	4363901	4490419	4861866	13104842	13398013	13330904
125	108	7.17	Kaempferol-O-hexosyl-deoxyhexoside	593.153	[M-H]-			Flavonoid	C27H30O15	151.0001 (1), 229.0374 (5), 243.0159 (5), 257.0129 (12), 285.1096 (100)	2.855	C	Pelargonium graveolens	24882340	24240047	25834009	39449308	40948350	40319380	3906227	3890592	3496481
126	109	7.37	Kaempferol-O-hexosyl-deoxyhexoside isomer	593.152	[M-H]-	595.166	[M+H]+	Flavonoid	C27H30O15	243.0589 (1), 257.0429 (4), 284.0194 (69), 285.0955 (100)	-2.742	B		77659387	83310663	79296135	377889847	372442381	384299047	58335931	56588506	56990945
127	110	7.4	Quercetin-O-pentoside	433.078	[M-H]-	435.092	[M+H]+	Flavonoid	C20H18O11	121.0148 (2), 151.0245 (2), 179.06 (3), 300.0377 (100), 301.0481 (60)	1.402	C	Pelargonium graveolens	201843932	206198801	203417536	107086039	105431731	109440503	69068278	68476466	68163642
128	111	7.52	Isorhamnetin-O-hexosyl-deoxyhexoside	623.163	[M-H]-	625.176	[M+H]+	Flavonoid	C28H32O16	300.0958 (11), 314.1089 (45), 315.1178 (100)	3.015	B		12738780	13767435	12731414	10719594	11216681	12003314	13322252	13106491	13352098
129	112	7.63	Kaempferol-O-hexoside	447.094	[M-H]-	449.108	[M+H]+	Flavonoid	C21H20O11	151.0682 (4), 199.0257 (3), 243.0172 (6), 284.0563 (85), 285.0684 (100)	1.352	C	Pelargonium graveolens	288140435	284878295	304568683	912285819	853385786	1041116315	85415042	88266720	88115168
130	113	7.78	Naringenin-O-hexoside	433.115	[M-H]-	435.129	[M+H]+	Flavonoid	C21H22O10	107.1078 (1), 119.0953 (6), 151.0002 (45), 271.0682 (100)	0.231	B		24468045	24853632	24298697	148649459	154251291	155161297	22329443	22544825	22862492
131	114	7.87	Kaempferol-O-pentoside	417.083	[M-H]-	419.097	[M+H]+	Flavonoid	C20H18O10	151.0157 (2), 199.0746 (3), 211.0177 (2), 243.0458 (2), 284.0194 (45), 285.0684 (100)	1.627	C	Pelargonium graveolens	62113147	61878460	63218138	56835336	57675541	57156121	7983404	8389492	8222273
132	115	8	Azelaic acid	187.097	[M-H]-			Organic acid	C9H16O4	97.0685 (17), 125.1083 (100)	0.485	B		72891455	76180370	73356293	48372267	50171373	51273897	57862356	57599861	59065130
133	116	8.07	Isorhamnetin-O-hexoside	477.104	[M-H]-	479.118	[M+H]+	Flavonoid	C22H22O12	300.0589 (12), 314.0953 (65), 315.1288 (100)	0.118	B		16216056	17545619	16520730	23338598	22859086	23781216	111953	138650	50792
134	117	8.11	Myricetin	317.031	[M-H]-	319.045	[M+H]+	Flavonoid	C15H10O8	151.0001 (60), 179.02 (50), 227.0291 (21), 317.0305 (100)	1.296	C	Pelargonium graveolens	69672558	70293837	69214452	20649926	21298539	21557503	6789866	6467604	6591000
135	118	8.15	Isookanin	287.057	[M-H]-	289.07	[M+H]+	Flavonoid	C15H12O6	107.0149 (6), 125.0288 (100), 151.0001 (13), 243.0778 (11), 259.0657 (59)	0.836	B		15909961	16471741	16854853	14590296	14587516	15139260	2172432	1953064	2050454
136	119	8.28	Methoxy hydroxy cinnamic acid	193.05	[M-H]-			Phenolic acid	C10H10O4	133.0179 (23), 149.0243 (75), 161.0003 (100), 178.0286 (13)	0.525	B		10022398	10329340	9910793	86110680	84186851	84252778	5891034	5696973	5785321
137	120	8.41	Kaempferol-O-deoxyhexoside	431.099	[M-H]-			Flavonoid	C21H20O10	151.0178 (6), 199.0481 (3), 211.0487 (2), 243.0982 (4), 284.0395 (77), 285.0498 (100)	2.132	C	Pelargonium graveolens	996125	1040458	937718	11592362	11835264	11909808	4342672	4790766	4471097
138	121	8.63	Hydroxy methoxy coumarin	191.035	[M-H]-			Coumarin	C10H8O4	129.0645 (5), 145.0481 (4), 147.0281 (12), 161.0002 (100), 163.0148 (45), 173.0187 (12)	2.799	B		10321338	11199606	10865241	25294362	25436065	25663410	87827754	89227311	86700892
139	122	8.76	Methoxy coumarin	175.061	[M-H]-			Coumarin	C10H8O3	131.0264 (100), 145.0589 (23)	-1.643	B		60779100	62158226	63381275	75597014	75869997	74577170	36566416	36283278	36626660
140	123	9.33	Sebacic acid	201.113	[M-H]-			Dicarboxylic acid	C10H18O4	139.1281 (2), 157.1486 (20), 183.0298 (50)	0.794	B		17544505	17616913	18729449	21232678	22639758	21734637	12626188	12926248	12895034
141	124	9.35	Hydroxy decanoic acid	187.133	[M-H]-			Fatty acid	C10H20O3	125.1096 (100), 143.1179 (5)	2.155	B		4048346	4222587	3953094	6310887	5411702	6331193	166559	95905	135855
142	125	9.41	Luteolin	285.041	[M-H]-			Flavonoid	C15H10O6	133.0187 (2), 151.0289 (3), 175.0487 (33), 199.0275 (16), 217.0365 (20), 241.0249 (55), 267.0148 (2)	1.232	B		3842595	3991758	3853856	790211	784203	794066	13907902	14240993	14246477
143	126	9.43	Quercetin	301.036	[M-H]-			Flavonoid	C15H10O7	107.0179 (28), 121.0375 (31), 151.0002 (100), 179.0721 (37), 273.0487 (7)	1.211	C	Pelargonium sidoides	219971850	226376589	217540244	27406719	26913812	28123365	19120352	19373246	18925416
144	127	9.92	Quercetin methyl ether (Isorhamnetin)	315.027	[M-H]-			Flavonoid	C16H12O7	135.0157 (1), 243.0375 (8), 254.0284 (2), 255.0395 (23), 271.0148 (48), 272.0375 (2), 300.0387 (100)	1.341	C	Pelargonium sidoides	7345845	7216866	7030166	3359623	3453385	3370092	36180	32347	50615
145	128	10.37	Naringenin	271.062	[M-H]-			Flavonoid	C15H12O5	93.0375 (17), 107.0187 (3), 119.0543 (10), 151.0002 (80)	1.33	B		15957096	16193543	16465518	28898838	29621586	30431735	3533462	3633153	3610754
146	129	10.55	Apigenin	269.057	[M-H]-			Flavonoid	C15H10O5	151.0178 (6), 159.0487 (2), 184.0375 (6), 201.0157 (45), 225.0281 (60), 241.0589 (2)	-2.71	B		235534	207402	204312	4837282	4909343	4822103	1403393	1506322	1403187
147	130	10.67	Kaempferol	285.041	[M-H]-	287.055	[M+H]+	Flavonoid	C15H10O6	107.0157 (3), 151.0001 (2), 185.0645 (2), 199.0134 (1), 211.0487 (3), 229.0275 (3), 243.0375 (2), 257.0589 (11), 285.0408 (100)	1.316	C	Pelargonium sidoides	67758522	69023341	67336099	36486863	36924651	36590580	4393005	4588285	4688275
148	131	10.8	Dihydroxy-oxo-octadecenoic acid	327.218	[M-H]-			Fatty acid	C18H32O5	171.1087 (18), 183.1486 (4), 211.1379 (36), 291.2086 (5), 309.2178 (2)	4.063	B		113865769	118833945	115880244	19223390	20155201	20055795	12631567	12935222	13173928
149	132	11.17	Kaempferol methyl ether	299.078	[M-H]-	301.071	[M+H]+	Flavonoid	C16H12O6	229.0487 (51), 243.0375 (50), 257.0487 (5), 284.0395 (46), 285.0498 (100)	2.693	B		255289022	249502474	251260435	421061777	438856928	422430367	11919757	11680118	11687679
150	133	11.46	Trihydroxy octadecenoic acid	329.234	[M-H]-			Fatty acid	C18H34O5	171.1087 (12), 211.1379 (43), 229.1486 (24), 293.2178 (2), 311.2281 (2)	3.765	B		139069104	143563698	143984341	38397723	39172714	38146490	23360267	23645506	23976180
151	134	12.35	Trihydroxy octadecenoic acid isomer	329.234	[M-H]-			Fatty acid	C18H34O5	171.2086 (10), 211.1379 (42), 229.1486 (20), 311.2487 (3)	3.856	B		71745120	79901358	78123442	72129285	75524936	75486311	72910610	77129514	77544639
152	135	12.57	Luteolin methyl ether	299.063	[M-H]-			Flavonoid	C16H12O6	151.0157 (2), 175.0134 (12), 199.0134 (15), 241.0249 (33), 284.0264 (45), 285.0498 (100)	2.797	B		1533696	1357667	1505065	12112	18363	8873	2479955	2428133	2491790
153	136	12.73	Apigenin methyl ether	283.061	[M-H]-	285.075	[M+H]+	Flavonoid	C16H12O5	159.0157 (2), 201.0645 (13), 225.0157 (10), 241.0249 (1), 269.0589 (100)	2.699	B		1980788	2198956	2040556	485140	524073	447663	1011767766	1001146339	1015380042
154	137	12.75	Luteolin dimethyl ether	313.073	[M-H]-			Flavonoid	C17H14O6	175.0134 (6), 199.0004 (5), 217.0157 (10), 241.0645 (16), 284.0264 (1), 285.0684 (65), 299.0487 (100)	2.042	B		19514	290939	131365	90917	71559	16683	14374419	13356932	13788980
155	138	12.8	Trihydroxy octadecanoic acid	331.249	[M-H]-			Fatty acid	C18H36O5	277.2291 (3), 295.2395 (3), 313.2487 (10)	4.406	B		8671558	8773936	8486415	8344491	8116139	8186259	8251813	8119831	8371772
156	139	12.83	Methoxy luteolin dimethyl ether	343.05	[M-H]-	345.097	[M+H]+	Flavonoid	C18H16O7	199.0589 (6), 241.0487 (4), 267.0589 (11), 270.1096 (5), 285.2096 (40), 313.0589 (23), 328.2291 (60)	1.351	B		2115941	2188157	2169557	2261320	2383938	2335448	37808	40234	50697
157	140	12.92	Hydroxy dimethoxy coumarin (Umckalin)	221.154	[M-H]-			Coumarin	C11H10O5	161.0589 (3), 177.1281 (6), 191.0002 (40)	1.578	C	Pelargonium fragrans, Pelargonium sidoides	11563040	12171990	12387558	10098945	8418153	7949550	8485320	8375177	8266808
158	141	12.93	Lysophosphatidylinositol PI(16:0)	571.289	[M-H]-			Phospholipid	C25H49O12P	241.0157 (14), 255.2395 (30), 315.0589 (10), 391.2395 (5)	3.501	B		35070762	32100887	32671708	25885811	25356622	24390976	8059654	7709212	8153352
159	142	12.94	Dihydroxy octadecenoic acid	313.239	[M-H]-			Fatty acid	C18H34O4	183.1096 (30), 277.2291 (11), 295.2395 (10)	4.865	B		2296876	2224551	2336497	3251822	3306612	3278872	3423844	3525940	3572927
160	143	13.51	Dihydroxy octadecenoic acid isomer	313.239	[M-H]-			Fatty acid	C18H34O4	183.1486 (52), 277.2291 (5), 295.2395 (13)	4.482	B		16183860	16207863	17337136	3665046	3718517	3573911	1949317	1846342	1890588
161	144	13.55	Lysophosphatidylcholine LPC(18:3)	518.324	[M+H]+			Phospholipid	C26H48NO7P	184.0746 (100), 258.1179 (2), 500.3176 (11)	0.413	A		14314998	13422768	13215692	69372585	65672679	61514996	16159136	15889098	15303773
162	145	13.73	Lysophosphatidic acid PA(22:6)	481.258	[M-H]-			Phospholipid	C25H39O7P	153.0004 (36), 227.0375 (6), 245.0487 (60), 253.2291 (32), 327.9987 (2)	-2.194	A		21627372	22077693	20368781	12070863	11569445	11173345	6228922	6654387	6384047
163	146	13.87	Dihydroxy octadecanoic acid	315.254	[M-H]-			Fatty acid	C18H36O4	253.2291 (3), 279.2395 (3), 297.2487 (12)	3.882	B		113327667	117491012	111732496	106560887	104959419	103581081	115169033	108099196	108220066
164	147	13.87	Hydroxy octadecatrienoic acid	293.212	[M-H]-			Fatty acid	C18H30O3	249.1846 (3), 265.2291 (4), 275.3589 (56)	4.463	B		11205987	11628377	11708217	740522	397901	495145	456354	508551	1856855
165	148	13.89	Lysophosphatidylethanolamine PE(18:2)	476.279	[M-H]-			Phospholipid	C23H44NO7P	122.9984 (2), 196.0487 (10), 279.2395 (100)	2.991	A		8421238	9096376	8718417	30641244	29852204	30599870	9808136	9510929	9672863
166	149	13.92	Lysophosphatidylcholine LPC(18:2)	520.35	[M+H]+			Phospholipid	C26H50NO7P	184.0645 (100), 258.1379 (5), 502.2395 (16)	-0.221	A		18529613	16339326	15577061	78517927	74072713	71033660	24855432	25772178	21983776
167	150	14.15	Lysophosphatidylethanolamine PE(16:0)	452.279	[M-H]-			Phospholipid	C21H44NO7P	196.0487 (10), 255.2395 (100)	3.238	A		7958553	8513084	8238652	13353648	13822408	12692518	6980314	7747751	6957053
168	151	14.19	Lysophosphatidylcholine LPC(16:0)	496.35	[M+H]+			Phospholipid	C24H50NO7P	184.0589 (100), 258.1096 (9), 500.1954 (6)	-0.311	A		22565762	19727634	18567452	32867914	30624131	29044133	14935084	14875117	12986306
169	152	14.22	Hydroxy octadecadienoic acid	295.228	[M-H]-			Fatty acid	C18H32O3	195.1486 (16), 251.1096 (2), 277.2291 (51)	4.06	B		6530380	7367215	6652556	1418493	1432531	1431972	2905734	3128117	3051601
170	153	14.52	oxo-Octadecadienoic acid	293.212	[M-H]-			Fatty acid	C18H30O3	185.1281 (13), 221.1543 (3), 249.1846 (3)	4.668	B		3375406	3170935	3032741	479062	514965	536868	240081	291567	241600
171	154	14.69	Lysophosphatidylglycerol PG(16:0)	483.273	[M-H]-			Phospholipid	C22H45O9P	153.0178 (18), 227.0375 (5), 255.2395 (23), 391.2281 (45)	3.175	A		47140728	48958339	46633161	36761525	36542591	35966998	13054951	17834724	17312266
